# Supplementary material for: Expression of Heat Shock Protein 90 Genes Induced by High Temperature Mediated Sensitivity of Aphis glycines Matsumura (Hemiptera: Aphididae) to Insecticides
Source: Insects. 2025 Jul 28;16(8):772. doi: 10.3390/insects16080772 (PMC12386264; doi:10.3390/insects16080772)
Supplement: Supplementary file 1 [file insects-16-00772-s001.zip]

Archive with 1 entries (1 files):
- insects-3731721-supplementary.pdf
